# Supplementary material for: ODAE: Ontology-based systematic representation and analysis of drug adverse events and its usage in study of adverse events given different patient age and disease conditions
Source: BMC Bioinformatics. 2019 May 1;20(Suppl 7):199. doi: 10.1186/s12859-019-2729-1 (PMC6509876; doi:10.1186/s12859-019-2729-1)
Supplement: Supplementary file 1 — Complete results of SPARQL query in Fig. 5. (XLSX 17 kb) [file 12859_2019_2729_MOESM1_ESM.xlsx]

## Sheet: raw SPARQL results
drug_label	MoA_label	ade_label	disease_adult_label
"PHENYTOIN"	"Sodium Channel Interactions [MoA]"	"nystagmus AE"	"EAST syndrome"@en
"PHENYTOIN"	"Sodium Channel Interactions [MoA]"	"rash AE"	"EAST syndrome"@en
"PHENYTOIN"	"Sodium Channel Interactions [MoA]"	"somnolence AE"	"EAST syndrome"@en
"PHENYTOIN"	"Sodium Channel Interactions [MoA]"	"speech disorder AE"	"EAST syndrome"@en
"PHENYTOIN"	"Sodium Channel Interactions [MoA]"	"confusion AE"	"EAST syndrome"@en
"PHENYTOIN"	"Sodium Channel Interactions [MoA]"	"ataxia AE"	"EAST syndrome"@en
"PHENYTOIN"	"Sodium Channel Interactions [MoA]"	"coordination and balance disorder AE"@en	"EAST syndrome"@en
"AMIODARONE HYDROCHLORIDE"	"Calcium Channel Antagonists [MoA]"	"fatigue AE"	"heart conduction disease"^^<http://www.w3.org/2001/XMLSchema#string>
"AMIODARONE HYDROCHLORIDE"	"Sodium Channel Interactions [MoA]"	"fatigue AE"	"heart conduction disease"^^<http://www.w3.org/2001/XMLSchema#string>
"AMIODARONE HYDROCHLORIDE"	"Potassium Channel Interactions [MoA]"	"fatigue AE"	"heart conduction disease"^^<http://www.w3.org/2001/XMLSchema#string>
"AMIODARONE HYDROCHLORIDE"	"Calcium Channel Antagonists [MoA]"	"tremor AE"	"heart conduction disease"^^<http://www.w3.org/2001/XMLSchema#string>
"AMIODARONE HYDROCHLORIDE"	"Sodium Channel Interactions [MoA]"	"tremor AE"	"heart conduction disease"^^<http://www.w3.org/2001/XMLSchema#string>
"AMIODARONE HYDROCHLORIDE"	"Potassium Channel Interactions [MoA]"	"tremor AE"	"heart conduction disease"^^<http://www.w3.org/2001/XMLSchema#string>
"AMIODARONE HYDROCHLORIDE"	"Calcium Channel Antagonists [MoA]"	"bradycardia AE"@en	"heart conduction disease"^^<http://www.w3.org/2001/XMLSchema#string>
"AMIODARONE HYDROCHLORIDE"	"Sodium Channel Interactions [MoA]"	"bradycardia AE"@en	"heart conduction disease"^^<http://www.w3.org/2001/XMLSchema#string>
"AMIODARONE HYDROCHLORIDE"	"Potassium Channel Interactions [MoA]"	"bradycardia AE"@en	"heart conduction disease"^^<http://www.w3.org/2001/XMLSchema#string>
"AMIODARONE HYDROCHLORIDE"	"Calcium Channel Antagonists [MoA]"	"dizziness AE"	"heart conduction disease"^^<http://www.w3.org/2001/XMLSchema#string>
"AMIODARONE HYDROCHLORIDE"	"Sodium Channel Interactions [MoA]"	"dizziness AE"	"heart conduction disease"^^<http://www.w3.org/2001/XMLSchema#string>
"AMIODARONE HYDROCHLORIDE"	"Potassium Channel Interactions [MoA]"	"dizziness AE"	"heart conduction disease"^^<http://www.w3.org/2001/XMLSchema#string>
"AMIODARONE HYDROCHLORIDE"	"Calcium Channel Antagonists [MoA]"	"anorexia AE"	"heart conduction disease"^^<http://www.w3.org/2001/XMLSchema#string>
"AMIODARONE HYDROCHLORIDE"	"Sodium Channel Interactions [MoA]"	"anorexia AE"	"heart conduction disease"^^<http://www.w3.org/2001/XMLSchema#string>
"AMIODARONE HYDROCHLORIDE"	"Potassium Channel Interactions [MoA]"	"anorexia AE"	"heart conduction disease"^^<http://www.w3.org/2001/XMLSchema#string>
"AMIODARONE HYDROCHLORIDE"	"Calcium Channel Antagonists [MoA]"	"neuropathy AE"	"heart conduction disease"^^<http://www.w3.org/2001/XMLSchema#string>
"AMIODARONE HYDROCHLORIDE"	"Sodium Channel Interactions [MoA]"	"neuropathy AE"	"heart conduction disease"^^<http://www.w3.org/2001/XMLSchema#string>
"AMIODARONE HYDROCHLORIDE"	"Potassium Channel Interactions [MoA]"	"neuropathy AE"	"heart conduction disease"^^<http://www.w3.org/2001/XMLSchema#string>
"AMIODARONE HYDROCHLORIDE"	"Calcium Channel Antagonists [MoA]"	"liver function test abnormal AE"	"heart conduction disease"^^<http://www.w3.org/2001/XMLSchema#string>
"AMIODARONE HYDROCHLORIDE"	"Sodium Channel Interactions [MoA]"	"liver function test abnormal AE"	"heart conduction disease"^^<http://www.w3.org/2001/XMLSchema#string>
"AMIODARONE HYDROCHLORIDE"	"Potassium Channel Interactions [MoA]"	"liver function test abnormal AE"	"heart conduction disease"^^<http://www.w3.org/2001/XMLSchema#string>
"AMIODARONE HYDROCHLORIDE"	"Calcium Channel Antagonists [MoA]"	"nausea AE"	"heart conduction disease"^^<http://www.w3.org/2001/XMLSchema#string>
"AMIODARONE HYDROCHLORIDE"	"Sodium Channel Interactions [MoA]"	"nausea AE"	"heart conduction disease"^^<http://www.w3.org/2001/XMLSchema#string>
"AMIODARONE HYDROCHLORIDE"	"Potassium Channel Interactions [MoA]"	"nausea AE"	"heart conduction disease"^^<http://www.w3.org/2001/XMLSchema#string>
"AMIODARONE HYDROCHLORIDE"	"Calcium Channel Antagonists [MoA]"	"vomiting AE"	"heart conduction disease"^^<http://www.w3.org/2001/XMLSchema#string>
"AMIODARONE HYDROCHLORIDE"	"Sodium Channel Interactions [MoA]"	"vomiting AE"	"heart conduction disease"^^<http://www.w3.org/2001/XMLSchema#string>
"AMIODARONE HYDROCHLORIDE"	"Potassium Channel Interactions [MoA]"	"vomiting AE"	"heart conduction disease"^^<http://www.w3.org/2001/XMLSchema#string>
"AMIODARONE HYDROCHLORIDE"	"Calcium Channel Antagonists [MoA]"	"constipation AE"	"heart conduction disease"^^<http://www.w3.org/2001/XMLSchema#string>
"AMIODARONE HYDROCHLORIDE"	"Sodium Channel Interactions [MoA]"	"constipation AE"	"heart conduction disease"^^<http://www.w3.org/2001/XMLSchema#string>
"AMIODARONE HYDROCHLORIDE"	"Potassium Channel Interactions [MoA]"	"constipation AE"	"heart conduction disease"^^<http://www.w3.org/2001/XMLSchema#string>
"AMIODARONE HYDROCHLORIDE"	"Calcium Channel Antagonists [MoA]"	"neuritis AE"	"heart conduction disease"^^<http://www.w3.org/2001/XMLSchema#string>
"AMIODARONE HYDROCHLORIDE"	"Sodium Channel Interactions [MoA]"	"neuritis AE"	"heart conduction disease"^^<http://www.w3.org/2001/XMLSchema#string>
"AMIODARONE HYDROCHLORIDE"	"Potassium Channel Interactions [MoA]"	"neuritis AE"	"heart conduction disease"^^<http://www.w3.org/2001/XMLSchema#string>
"AMIODARONE HYDROCHLORIDE"	"Calcium Channel Antagonists [MoA]"	"arrhythmia AE"	"heart conduction disease"^^<http://www.w3.org/2001/XMLSchema#string>
"AMIODARONE HYDROCHLORIDE"	"Sodium Channel Interactions [MoA]"	"arrhythmia AE"	"heart conduction disease"^^<http://www.w3.org/2001/XMLSchema#string>
"AMIODARONE HYDROCHLORIDE"	"Potassium Channel Interactions [MoA]"	"arrhythmia AE"	"heart conduction disease"^^<http://www.w3.org/2001/XMLSchema#string>
"AMIODARONE HYDROCHLORIDE"	"Calcium Channel Antagonists [MoA]"	"photosensitivity reaction AE"	"heart conduction disease"^^<http://www.w3.org/2001/XMLSchema#string>
"AMIODARONE HYDROCHLORIDE"	"Sodium Channel Interactions [MoA]"	"photosensitivity reaction AE"	"heart conduction disease"^^<http://www.w3.org/2001/XMLSchema#string>
"AMIODARONE HYDROCHLORIDE"	"Potassium Channel Interactions [MoA]"	"photosensitivity reaction AE"	"heart conduction disease"^^<http://www.w3.org/2001/XMLSchema#string>
"AMIODARONE HYDROCHLORIDE"	"Calcium Channel Antagonists [MoA]"	"visual disturbance AE"@en	"heart conduction disease"^^<http://www.w3.org/2001/XMLSchema#string>
"AMIODARONE HYDROCHLORIDE"	"Sodium Channel Interactions [MoA]"	"visual disturbance AE"@en	"heart conduction disease"^^<http://www.w3.org/2001/XMLSchema#string>
"AMIODARONE HYDROCHLORIDE"	"Potassium Channel Interactions [MoA]"	"visual disturbance AE"@en	"heart conduction disease"^^<http://www.w3.org/2001/XMLSchema#string>
"DILTIAZEM"	"L-Calcium Channel Receptor Antagonists [MoA]"	"asthenia AE"	"intermediate coronary syndrome"^^<http://www.w3.org/2001/XMLSchema#string>
"DILTIAZEM"	"L-Calcium Channel Receptor Antagonists [MoA]"	"pharyngitis AE"	"hypertension"^^<http://www.w3.org/2001/XMLSchema#string>
"DILTIAZEM"	"L-Calcium Channel Receptor Antagonists [MoA]"	"rhinitis AE"	"hypertension"^^<http://www.w3.org/2001/XMLSchema#string>
"DILTIAZEM"	"L-Calcium Channel Receptor Antagonists [MoA]"	"headache AE"	"hypertension"^^<http://www.w3.org/2001/XMLSchema#string>
"DILTIAZEM"	"L-Calcium Channel Receptor Antagonists [MoA]"	"constipation AE"	"hypertension"^^<http://www.w3.org/2001/XMLSchema#string>
"DILTIAZEM"	"L-Calcium Channel Receptor Antagonists [MoA]"	"cough increased AE"@en	"hypertension"^^<http://www.w3.org/2001/XMLSchema#string>
"AMLODIPINE"	"L-Calcium Channel Receptor Antagonists [MoA]"	"fatigue AE"	"hypertension"^^<http://www.w3.org/2001/XMLSchema#string>
"AMLODIPINE"	"L-Calcium Channel Receptor Antagonists [MoA]"	"headache AE"	"hypertension"^^<http://www.w3.org/2001/XMLSchema#string>
"AMLODIPINE"	"L-Calcium Channel Receptor Antagonists [MoA]"	"somnolence AE"	"hypertension"^^<http://www.w3.org/2001/XMLSchema#string>
"AMLODIPINE"	"L-Calcium Channel Receptor Antagonists [MoA]"	"abdominal pain AE"	"hypertension"^^<http://www.w3.org/2001/XMLSchema#string>
"AMLODIPINE"	"L-Calcium Channel Receptor Antagonists [MoA]"	"edema AE"	"hypertension"^^<http://www.w3.org/2001/XMLSchema#string>
"AMLODIPINE"	"L-Calcium Channel Receptor Antagonists [MoA]"	"nausea AE"	"hypertension"^^<http://www.w3.org/2001/XMLSchema#string>
"ZOLPIDEM"	"GABA A Modulators [MoA]"	"dizziness AE"	"sleep disorder"^^<http://www.w3.org/2001/XMLSchema#string>
"ZOLPIDEM"	"GABA A Modulators [MoA]"	"somnolence AE"	"sleep disorder"^^<http://www.w3.org/2001/XMLSchema#string>
"ZOLPIDEM"	"GABA A Modulators [MoA]"	"diarrhea AE"	"sleep disorder"^^<http://www.w3.org/2001/XMLSchema#string>
"TOPIRAMATE"	"Sodium Channel Interactions [MoA]"	"somnolence AE"	"epilepsy"^^<http://www.w3.org/2001/XMLSchema#string>
"TOPIRAMATE"	"Sodium Channel Interactions [MoA]"	"paresthesia AE"	"epilepsy"^^<http://www.w3.org/2001/XMLSchema#string>
"TOPIRAMATE"	"Sodium Channel Interactions [MoA]"	"anorexia AE"	"epilepsy"^^<http://www.w3.org/2001/XMLSchema#string>
"TOPIRAMATE"	"Sodium Channel Interactions [MoA]"	"weight loss AE"	"epilepsy"^^<http://www.w3.org/2001/XMLSchema#string>
"TOPIRAMATE"	"Sodium Channel Interactions [MoA]"	"memory impairment AE"	"epilepsy"^^<http://www.w3.org/2001/XMLSchema#string>
"TOPIRAMATE"	"Sodium Channel Interactions [MoA]"	"psychomotor retardation AE"@en	"epilepsy"^^<http://www.w3.org/2001/XMLSchema#string>
"TOPIRAMATE"	"Sodium Channel Interactions [MoA]"	"dysgeusia AE"	"migraine"^^<http://www.w3.org/2001/XMLSchema#string>
"TOPIRAMATE"	"Sodium Channel Interactions [MoA]"	"paresthesia AE"	"migraine"^^<http://www.w3.org/2001/XMLSchema#string>
"ZALEPLON"	"GABA A Receptor Interactions [MoA]"	"headache AE"	"sleep disorder"^^<http://www.w3.org/2001/XMLSchema#string>
"ZALEPLON"	"GABA A Receptor Interactions [MoA]"	"asthenia AE"	"sleep disorder"^^<http://www.w3.org/2001/XMLSchema#string>
"ZALEPLON"	"GABA A Receptor Interactions [MoA]"	"dizziness AE"	"sleep disorder"^^<http://www.w3.org/2001/XMLSchema#string>
"ZALEPLON"	"GABA A Receptor Interactions [MoA]"	"somnolence AE"	"sleep disorder"^^<http://www.w3.org/2001/XMLSchema#string>
"ZALEPLON"	"GABA A Receptor Interactions [MoA]"	"paresthesia AE"	"sleep disorder"^^<http://www.w3.org/2001/XMLSchema#string>
"ZALEPLON"	"GABA A Receptor Interactions [MoA]"	"abdominal pain AE"	"sleep disorder"^^<http://www.w3.org/2001/XMLSchema#string>
"ZALEPLON"	"GABA A Receptor Interactions [MoA]"	"eye pain AE"	"sleep disorder"^^<http://www.w3.org/2001/XMLSchema#string>
"ZALEPLON"	"GABA A Receptor Interactions [MoA]"	"nausea AE"	"sleep disorder"^^<http://www.w3.org/2001/XMLSchema#string>
"ZALEPLON"	"GABA A Receptor Interactions [MoA]"	"dysmenorrhea AE"	"sleep disorder"^^<http://www.w3.org/2001/XMLSchema#string>
"MEMANTINE"	"NMDA Receptor Antagonists [MoA]"	"headache AE"	"dementia"^^<http://www.w3.org/2001/XMLSchema#string>
"MEMANTINE"	"NMDA Receptor Antagonists [MoA]"	"dizziness AE"	"dementia"^^<http://www.w3.org/2001/XMLSchema#string>
"MEMANTINE"	"NMDA Receptor Antagonists [MoA]"	"confusion AE"	"dementia"^^<http://www.w3.org/2001/XMLSchema#string>
"MEMANTINE"	"NMDA Receptor Antagonists [MoA]"	"constipation AE"	"dementia"^^<http://www.w3.org/2001/XMLSchema#string>

## Sheet: reformatted SPARQL results
drug_label	MoA_label	ade_label	disease_adult_label
AMIODARONE HYDROCHLORIDE	Calcium Channel Antagonists [MoA]	fatigue AE	heart conduction disease
AMIODARONE HYDROCHLORIDE	Sodium Channel Interactions [MoA]	fatigue AE	heart conduction disease
AMIODARONE HYDROCHLORIDE	Potassium Channel Interactions [MoA]	fatigue AE	heart conduction disease
AMIODARONE HYDROCHLORIDE	Calcium Channel Antagonists [MoA]	tremor AE	heart conduction disease
AMIODARONE HYDROCHLORIDE	Sodium Channel Interactions [MoA]	tremor AE	heart conduction disease
AMIODARONE HYDROCHLORIDE	Potassium Channel Interactions [MoA]	tremor AE	heart conduction disease
AMIODARONE HYDROCHLORIDE	Calcium Channel Antagonists [MoA]	bradycardia AE	heart conduction disease
AMIODARONE HYDROCHLORIDE	Sodium Channel Interactions [MoA]	bradycardia AE	heart conduction disease
AMIODARONE HYDROCHLORIDE	Potassium Channel Interactions [MoA]	bradycardia AE	heart conduction disease
AMIODARONE HYDROCHLORIDE	Calcium Channel Antagonists [MoA]	dizziness AE	heart conduction disease
AMIODARONE HYDROCHLORIDE	Sodium Channel Interactions [MoA]	dizziness AE	heart conduction disease
AMIODARONE HYDROCHLORIDE	Potassium Channel Interactions [MoA]	dizziness AE	heart conduction disease
AMIODARONE HYDROCHLORIDE	Calcium Channel Antagonists [MoA]	anorexia AE	heart conduction disease
AMIODARONE HYDROCHLORIDE	Sodium Channel Interactions [MoA]	anorexia AE	heart conduction disease
AMIODARONE HYDROCHLORIDE	Potassium Channel Interactions [MoA]	anorexia AE	heart conduction disease
AMIODARONE HYDROCHLORIDE	Calcium Channel Antagonists [MoA]	neuropathy AE	heart conduction disease
AMIODARONE HYDROCHLORIDE	Sodium Channel Interactions [MoA]	neuropathy AE	heart conduction disease
AMIODARONE HYDROCHLORIDE	Potassium Channel Interactions [MoA]	neuropathy AE	heart conduction disease
AMIODARONE HYDROCHLORIDE	Calcium Channel Antagonists [MoA]	liver function test abnormal AE	heart conduction disease
AMIODARONE HYDROCHLORIDE	Sodium Channel Interactions [MoA]	liver function test abnormal AE	heart conduction disease
AMIODARONE HYDROCHLORIDE	Potassium Channel Interactions [MoA]	liver function test abnormal AE	heart conduction disease
AMIODARONE HYDROCHLORIDE	Calcium Channel Antagonists [MoA]	nausea AE	heart conduction disease
AMIODARONE HYDROCHLORIDE	Sodium Channel Interactions [MoA]	nausea AE	heart conduction disease
AMIODARONE HYDROCHLORIDE	Potassium Channel Interactions [MoA]	nausea AE	heart conduction disease
AMIODARONE HYDROCHLORIDE	Calcium Channel Antagonists [MoA]	vomiting AE	heart conduction disease
AMIODARONE HYDROCHLORIDE	Sodium Channel Interactions [MoA]	vomiting AE	heart conduction disease
AMIODARONE HYDROCHLORIDE	Potassium Channel Interactions [MoA]	vomiting AE	heart conduction disease
AMIODARONE HYDROCHLORIDE	Calcium Channel Antagonists [MoA]	constipation AE	heart conduction disease
AMIODARONE HYDROCHLORIDE	Sodium Channel Interactions [MoA]	constipation AE	heart conduction disease
AMIODARONE HYDROCHLORIDE	Potassium Channel Interactions [MoA]	constipation AE	heart conduction disease
AMIODARONE HYDROCHLORIDE	Calcium Channel Antagonists [MoA]	neuritis AE	heart conduction disease
AMIODARONE HYDROCHLORIDE	Sodium Channel Interactions [MoA]	neuritis AE	heart conduction disease
AMIODARONE HYDROCHLORIDE	Potassium Channel Interactions [MoA]	neuritis AE	heart conduction disease
AMIODARONE HYDROCHLORIDE	Calcium Channel Antagonists [MoA]	arrhythmia AE	heart conduction disease
AMIODARONE HYDROCHLORIDE	Sodium Channel Interactions [MoA]	arrhythmia AE	heart conduction disease
AMIODARONE HYDROCHLORIDE	Potassium Channel Interactions [MoA]	arrhythmia AE	heart conduction disease
AMIODARONE HYDROCHLORIDE	Calcium Channel Antagonists [MoA]	photosensitivity reaction AE	heart conduction disease
AMIODARONE HYDROCHLORIDE	Sodium Channel Interactions [MoA]	photosensitivity reaction AE	heart conduction disease
AMIODARONE HYDROCHLORIDE	Potassium Channel Interactions [MoA]	photosensitivity reaction AE	heart conduction disease
AMIODARONE HYDROCHLORIDE	Calcium Channel Antagonists [MoA]	visual disturbance AE	heart conduction disease
AMIODARONE HYDROCHLORIDE	Sodium Channel Interactions [MoA]	visual disturbance AE	heart conduction disease
AMIODARONE HYDROCHLORIDE	Potassium Channel Interactions [MoA]	visual disturbance AE	heart conduction disease
AMLODIPINE	L-Calcium Channel Receptor Antagonists [MoA]	fatigue AE	hypertension
AMLODIPINE	L-Calcium Channel Receptor Antagonists [MoA]	headache AE	hypertension
AMLODIPINE	L-Calcium Channel Receptor Antagonists [MoA]	somnolence AE	hypertension
AMLODIPINE	L-Calcium Channel Receptor Antagonists [MoA]	abdominal pain AE	hypertension
AMLODIPINE	L-Calcium Channel Receptor Antagonists [MoA]	edema AE	hypertension
AMLODIPINE	L-Calcium Channel Receptor Antagonists [MoA]	nausea AE	hypertension
DILTIAZEM	L-Calcium Channel Receptor Antagonists [MoA]	asthenia AE	intermediate coronary syndrome
DILTIAZEM	L-Calcium Channel Receptor Antagonists [MoA]	pharyngitis AE	hypertension
DILTIAZEM	L-Calcium Channel Receptor Antagonists [MoA]	rhinitis AE	hypertension
DILTIAZEM	L-Calcium Channel Receptor Antagonists [MoA]	headache AE	hypertension
DILTIAZEM	L-Calcium Channel Receptor Antagonists [MoA]	constipation AE	hypertension
DILTIAZEM	L-Calcium Channel Receptor Antagonists [MoA]	cough increased AE	hypertension
MEMANTINE	NMDA Receptor Antagonists [MoA]	headache AE	dementia
MEMANTINE	NMDA Receptor Antagonists [MoA]	dizziness AE	dementia
MEMANTINE	NMDA Receptor Antagonists [MoA]	confusion AE	dementia
MEMANTINE	NMDA Receptor Antagonists [MoA]	constipation AE	dementia
PHENYTOIN	Sodium Channel Interactions [MoA]	nystagmus AE	EAST syndrome
PHENYTOIN	Sodium Channel Interactions [MoA]	rash AE	EAST syndrome
PHENYTOIN	Sodium Channel Interactions [MoA]	somnolence AE	EAST syndrome
PHENYTOIN	Sodium Channel Interactions [MoA]	speech disorder AE	EAST syndrome
PHENYTOIN	Sodium Channel Interactions [MoA]	confusion AE	EAST syndrome
PHENYTOIN	Sodium Channel Interactions [MoA]	ataxia AE	EAST syndrome
PHENYTOIN	Sodium Channel Interactions [MoA]	coordination and balance disorder AE	EAST syndrome
TOPIRAMATE	Sodium Channel Interactions [MoA]	somnolence AE	epilepsy
TOPIRAMATE	Sodium Channel Interactions [MoA]	paresthesia AE	epilepsy
TOPIRAMATE	Sodium Channel Interactions [MoA]	anorexia AE	epilepsy
TOPIRAMATE	Sodium Channel Interactions [MoA]	weight loss AE	epilepsy
TOPIRAMATE	Sodium Channel Interactions [MoA]	memory impairment AE	epilepsy
TOPIRAMATE	Sodium Channel Interactions [MoA]	psychomotor retardation AE	epilepsy
TOPIRAMATE	Sodium Channel Interactions [MoA]	dysgeusia AE	migraine
TOPIRAMATE	Sodium Channel Interactions [MoA]	paresthesia AE	migraine
ZALEPLON	GABA A Receptor Interactions [MoA]	headache AE	sleep disorder
ZALEPLON	GABA A Receptor Interactions [MoA]	asthenia AE	sleep disorder
ZALEPLON	GABA A Receptor Interactions [MoA]	dizziness AE	sleep disorder
ZALEPLON	GABA A Receptor Interactions [MoA]	somnolence AE	sleep disorder
ZALEPLON	GABA A Receptor Interactions [MoA]	paresthesia AE	sleep disorder
ZALEPLON	GABA A Receptor Interactions [MoA]	abdominal pain AE	sleep disorder
ZALEPLON	GABA A Receptor Interactions [MoA]	eye pain AE	sleep disorder
ZALEPLON	GABA A Receptor Interactions [MoA]	nausea AE	sleep disorder
ZALEPLON	GABA A Receptor Interactions [MoA]	dysmenorrhea AE	sleep disorder
ZOLPIDEM	GABA A Modulators [MoA]	dizziness AE	sleep disorder
ZOLPIDEM	GABA A Modulators [MoA]	somnolence AE	sleep disorder
ZOLPIDEM	GABA A Modulators [MoA]	diarrhea AE	sleep disorder
